# Supplementary material for: Study of the Total Antioxidant Capacity (TAC) in Native Cereal−Pulse Flours and the Influence of the Baking Process on TAC Using a Combined Bayesian and Support Vector Machine Modeling Approach
Source: Foods. 2023 Aug 25;12(17):3208. doi: 10.3390/foods12173208 (PMC10487251; doi:10.3390/foods12173208)
Supplement: Supplementary file 1 [file foods-12-03208-s001.zip]

Archive with 1 entries (1 files):
- foods-2521574-supplementary.pdf
